# Supplementary material for: Effects of Dietary Zinc Cysteamine Supplementation on Growth Performance, Physiological Responses, and Fecal Microbiota in Weaned Foals
Source: Animals (Basel). 2026 May 21;16(10):1568. doi: 10.3390/ani16101568 (PMC13203130; doi:10.3390/ani16101568)
Supplement: Supplementary file 1 [file animals-16-01568-s001.zip]

Archive with 1 entries (1 files):
- animals-4259493-supplementary.pdf
